# Supplementary material for: Ultrabright and narrowband organic afterglow achieved by molecular engineering of coronene
Source: Chem Sci. 2026 Jan 9;17(9):4538–47. doi: 10.1039/d5sc08966b (PMC12809253; doi:10.1039/d5sc08966b)
Supplement: SC-017-D5SC08966B-s002 [file SC-017-D5SC08966B-s002.cif]

# Supplementary Information (SI) for Chemical Science.
# This journal is © The Royal Society of Chemistry 2026

####################################################################### 
# 
# This file contains crystal structure data downloaded from the 
# Cambridge Structural Database (CSD) hosted by the Cambridge 
# Crystallographic Data Centre (CCDC).
# 
# Full information about CCDC data access policies and citation 
# guidelines are available at http://www.ccdc.cam.ac.uk/access/V1 
# 
# Audit and citation data items may have been added by the CCDC. 
# Please retain this information to preserve the provenance of 
# this file and to allow appropriate attribution of the data. 
# 
#######################################################################

data_mo_d8v25343_0m
_database_code_depnum_ccdc_archive 'CCDC 2495308'
loop_
_audit_author_name
_audit_author_address
'yuanyuan chen'
;shang hai university
China
;
_audit_update_record             
;
2025-10-14 deposited with the CCDC.	2026-01-09 downloaded from the CCDC.
;
_audit_creation_date             2025-07-21
_audit_creation_method           
;
Olex2 1.5
(compiled 2025.05.31 svn.r86d253d1 for OlexSys, GUI svn.r7254)
;
_shelx_SHELXL_version_number     2018/3
_chemical_name_common            ?
_chemical_name_systematic        ?
_chemical_formula_moiety         'C33 H20 O2'
_chemical_formula_sum            'C33 H20 O2'
_chemical_formula_weight         448.49
_chemical_melting_point          ?
loop_
_atom_type_symbol
_atom_type_description
_atom_type_scat_dispersion_real
_atom_type_scat_dispersion_imag
_atom_type_scat_source
C C 0.0033 0.0016 'International Tables Vol C Tables 4.2.6.8 and 6.1.1.4'
H H 0.0000 0.0000 'International Tables Vol C Tables 4.2.6.8 and 6.1.1.4'
O O 0.0106 0.0060 'International Tables Vol C Tables 4.2.6.8 and 6.1.1.4'

_shelx_space_group_comment       
;
The symmetry employed for this shelxl refinement is uniquely defined
by the following loop, which should always be used as a source of
symmetry information in preference to the above space-group names.
They are only intended as comments.
;
_space_group_crystal_system      monoclinic
_space_group_IT_number           14
_space_group_name_H-M_alt        'P 1 21/n 1'
_space_group_name_Hall           '-P 2yn'
loop_
_space_group_symop_operation_xyz
'x, y, z'
'-x+1/2, y+1/2, -z+1/2'
'-x, -y, -z'
'x-1/2, -y-1/2, z-1/2'

_cell_length_a                   15.4084(9)
_cell_length_b                   7.9638(5)
_cell_length_c                   18.8192(12)
_cell_angle_alpha                90
_cell_angle_beta                 112.025(2)
_cell_angle_gamma                90
_cell_volume                     2140.8(2)
_cell_formula_units_Z            4
_cell_measurement_reflns_used    9896
_cell_measurement_temperature    143
_cell_measurement_theta_max      27.59
_cell_measurement_theta_min      2.33
_shelx_estimated_absorpt_T_max   0.996
_shelx_estimated_absorpt_T_min   0.986
_exptl_absorpt_coefficient_mu    0.085
_exptl_absorpt_correction_T_max  0.7456
_exptl_absorpt_correction_T_min  0.5458
_exptl_absorpt_correction_type   multi-scan
_exptl_absorpt_process_details   
;
SADABS-2016/2 (Bruker,2016/2) was used for absorption correction.
wR2(int) was 0.1124 before and 0.0788 after correction.
The Ratio of minimum to maximum transmission is 0.7320.
The \l/2 correction factor is Not present.
;
_exptl_absorpt_special_details   ?
_exptl_crystal_colour            yellow
_exptl_crystal_colour_primary    yellow
_exptl_crystal_density_diffrn    1.392
_exptl_crystal_density_meas      ?
_exptl_crystal_density_method    ?
_exptl_crystal_description       block
_exptl_crystal_F_000             936
_exptl_crystal_size_max          0.17
_exptl_crystal_size_mid          0.17
_exptl_crystal_size_min          0.05
_exptl_transmission_factor_max   ?
_exptl_transmission_factor_min   ?
_diffrn_reflns_av_R_equivalents  0.0511
_diffrn_reflns_av_unetI/netI     0.0452
_diffrn_reflns_Laue_measured_fraction_full 0.976
_diffrn_reflns_Laue_measured_fraction_max 0.971
_diffrn_reflns_limit_h_max       17
_diffrn_reflns_limit_h_min       -20
_diffrn_reflns_limit_k_max       9
_diffrn_reflns_limit_k_min       -10
_diffrn_reflns_limit_l_max       24
_diffrn_reflns_limit_l_min       -19
_diffrn_reflns_number            19126
_diffrn_reflns_point_group_measured_fraction_full 0.976
_diffrn_reflns_point_group_measured_fraction_max 0.971
_diffrn_reflns_theta_full        25.242
_diffrn_reflns_theta_max         27.593
_diffrn_reflns_theta_min         2.155
_diffrn_ambient_temperature      143
_diffrn_detector_area_resol_mean ?
_diffrn_measured_fraction_theta_full 0.976
_diffrn_measured_fraction_theta_max 0.971
_diffrn_measurement_device_type  'Bruker D8 Venture'
_diffrn_measurement_method       '\f and \w scans'
_diffrn_radiation_type           MoK\a
_diffrn_radiation_wavelength     0.71073
_diffrn_source                   ?
_diffrn_source_current           1.4
_diffrn_source_power             0.07
_diffrn_source_voltage           50.0
_diffrn_standards_number         0
_reflns_Friedel_coverage         0.000
_reflns_Friedel_fraction_full    .
_reflns_Friedel_fraction_max     .
_reflns_number_gt                4075
_reflns_number_total             4832
_reflns_special_details          
;
 Reflections were merged by SHELXL according to the crystal
 class for the calculation of statistics and refinement.
 
 _reflns_Friedel_fraction is defined as the number of unique
 Friedel pairs measured divided by the number that would be
 possible theoretically, ignoring centric projections and
 systematic absences.
;
_reflns_threshold_expression     'I > 2\s(I)'
_computing_cell_refinement       'SAINT V8.40B (?, 2016)'
_computing_data_collection       ?
_computing_data_reduction        'SAINT V8.40B (?, 2016)'
_computing_molecular_graphics    'Olex2 1.5 (Dolomanov et al., 2009)'
_computing_publication_material  'Olex2 1.5 (Dolomanov et al., 2009)'
_computing_structure_refinement  'SHELXL 2018/3 (Sheldrick, 2015)'
_computing_structure_solution    'SHELXT 2018/2 (Sheldrick, 2018)'
_refine_diff_density_max         0.779
_refine_diff_density_min         -0.303
_refine_diff_density_rms         0.068
_refine_ls_extinction_coef       .
_refine_ls_extinction_method     none
_refine_ls_goodness_of_fit_ref   1.053
_refine_ls_hydrogen_treatment    constr
_refine_ls_matrix_type           full
_refine_ls_number_parameters     317
_refine_ls_number_reflns         4832
_refine_ls_number_restraints     0
_refine_ls_R_factor_all          0.0812
_refine_ls_R_factor_gt           0.0698
_refine_ls_restrained_S_all      1.053
_refine_ls_shift/su_max          0.001
_refine_ls_shift/su_mean         0.000
_refine_ls_structure_factor_coef Fsqd
_refine_ls_weighting_details     
'w=1/[\s^2^(Fo^2^)+(0.0670P)^2^+3.0587P] where P=(Fo^2^+2Fc^2^)/3'
_refine_ls_weighting_scheme      calc
_refine_ls_wR_factor_gt          0.1686
_refine_ls_wR_factor_ref         0.1789
_refine_special_details          ?
_olex2_refinement_description    
;
1. Fixed Uiso
 At 1.2 times of:
  All C(H) groups, All C(H,H) groups
 At 1.5 times of:
  All C(H,H,H) groups
2.a Secondary CH2 refined with riding coordinates:
 C32(H32A,H32B)
2.b Aromatic/amide H refined with riding coordinates:
 C1(H1), C2(H2), C4(H4), C5(H5), C7(H7), C8(H8), C10(H10), C11(H11), C13(H13),
 C14(H14), C16(H16), C27(H27), C28(H28), C29(H29), C30(H30)
2.c Idealised Me refined as rotating group:
 C33(H33A,H33B,H33C)
;
_atom_sites_solution_hydrogens   geom
_atom_sites_solution_primary     dual
_atom_sites_solution_secondary   ?
loop_
_atom_site_label
_atom_site_type_symbol
_atom_site_fract_x
_atom_site_fract_y
_atom_site_fract_z
_atom_site_U_iso_or_equiv
_atom_site_adp_type
_atom_site_occupancy
_atom_site_site_symmetry_order
_atom_site_calc_flag
_atom_site_refinement_flags_posn
_atom_site_refinement_flags_adp
_atom_site_refinement_flags_occupancy
_atom_site_disorder_assembly
_atom_site_disorder_group
O2 O 0.43467(10) 0.78617(18) 0.56698(8) 0.0237(3) Uani 1 1 d . . . . .
O1 O 0.56474(11) 0.40176(19) 0.65941(10) 0.0306(4) Uani 1 1 d . . . . .
C1 C 0.37816(15) 0.3717(3) 0.51321(13) 0.0247(5) Uani 1 1 d . . . . .
H1 H 0.441281 0.388086 0.518286 0.030 Uiso 1 1 calc R U . . .
C2 C 0.31406(16) 0.3040(3) 0.44577(13) 0.0261(5) Uani 1 1 d . . . . .
H2 H 0.333499 0.279570 0.404591 0.031 Uiso 1 1 calc R U . . .
C3 C 0.22021(16) 0.2708(3) 0.43734(12) 0.0242(4) Uani 1 1 d . . . . .
C4 C 0.15582(18) 0.1973(3) 0.37035(12) 0.0288(5) Uani 1 1 d . . . . .
H4 H 0.174612 0.171996 0.328900 0.035 Uiso 1 1 calc R U . . .
C5 C 0.06456(17) 0.1611(3) 0.36410(12) 0.0285(5) Uani 1 1 d . . . . .
H5 H 0.021930 0.111478 0.318463 0.034 Uiso 1 1 calc R U . . .
C6 C 0.03506(16) 0.1976(3) 0.42480(13) 0.0260(5) Uani 1 1 d . . . . .
C7 C -0.05634(16) 0.1596(3) 0.41992(13) 0.0299(5) Uani 1 1 d . . . . .
H7 H -0.098746 0.105738 0.375386 0.036 Uiso 1 1 calc R U . . .
C8 C -0.08509(15) 0.1999(3) 0.47944(14) 0.0301(5) Uani 1 1 d . . . . .
H8 H -0.146791 0.172231 0.475246 0.036 Uiso 1 1 calc R U . . .
C9 C -0.02416(15) 0.2813(3) 0.54609(13) 0.0255(5) Uani 1 1 d . . . . .
C10 C -0.05228(15) 0.3289(3) 0.60579(14) 0.0275(5) Uani 1 1 d . . . . .
H10 H -0.113770 0.302042 0.602428 0.033 Uiso 1 1 calc R U . . .
C11 C 0.00706(16) 0.4139(3) 0.66949(13) 0.0280(5) Uani 1 1 d . . . . .
H11 H -0.014432 0.445267 0.708776 0.034 Uiso 1 1 calc R U . . .
C12 C 0.09941(15) 0.4547(3) 0.67694(12) 0.0233(4) Uani 1 1 d . . . . .
C13 C 0.16085(16) 0.5426(3) 0.74031(12) 0.0242(4) Uani 1 1 d . . . . .
H13 H 0.139794 0.578735 0.779225 0.029 Uiso 1 1 calc R U . . .
C14 C 0.25186(16) 0.5780(3) 0.74734(13) 0.0262(5) Uani 1 1 d . . . . .
H14 H 0.292370 0.637321 0.790951 0.031 Uiso 1 1 calc R U . . .
C15 C 0.28486(14) 0.5261(3) 0.68982(12) 0.0217(4) Uani 1 1 d . . . . .
C16 C 0.37808(14) 0.5582(2) 0.69687(11) 0.0201(4) Uani 1 1 d . . . . .
H16 H 0.418544 0.620509 0.739460 0.024 Uiso 1 1 calc R U . . .
C17 C 0.41117(14) 0.4992(3) 0.64175(12) 0.0221(4) Uani 1 1 d . . . . .
C18 C 0.35032(14) 0.4165(3) 0.57435(12) 0.0217(4) Uani 1 1 d . . . . .
C19 C 0.25560(14) 0.3892(3) 0.56606(12) 0.0215(4) Uani 1 1 d . . . . .
C20 C 0.19123(16) 0.3113(3) 0.49823(12) 0.0225(4) Uani 1 1 d . . . . .
C21 C 0.09776(15) 0.2760(3) 0.49189(12) 0.0231(4) Uani 1 1 d . . . . .
C22 C 0.06841(14) 0.3196(3) 0.55176(13) 0.0234(4) Uani 1 1 d . . . . .
C23 C 0.12968(15) 0.4043(3) 0.61710(12) 0.0218(4) Uani 1 1 d . . . . .
C24 C 0.22287(15) 0.4398(2) 0.62495(11) 0.0207(4) Uani 1 1 d . . . . .
C25 C 0.51463(14) 0.5205(2) 0.65768(11) 0.0187(4) Uani 1 1 d . . . . .
C26 C 0.55429(12) 0.6932(2) 0.67725(10) 0.0146(4) Uani 1 1 d . . . . .
C27 C 0.63823(13) 0.7195(2) 0.73876(11) 0.0173(4) Uani 1 1 d . . . . .
H27 H 0.670002 0.627106 0.769429 0.021 Uiso 1 1 calc R U . . .
C28 C 0.67606(13) 0.8798(3) 0.75578(11) 0.0197(4) Uani 1 1 d . . . . .
H28 H 0.733413 0.897405 0.797838 0.024 Uiso 1 1 calc R U . . .
C29 C 0.62892(13) 1.0141(3) 0.71050(11) 0.0190(4) Uani 1 1 d . . . . .
H29 H 0.654188 1.124017 0.722508 0.023 Uiso 1 1 calc R U . . .
C30 C 0.54566(13) 0.9910(2) 0.64807(11) 0.0177(4) Uani 1 1 d . . . . .
H30 H 0.513953 1.083959 0.617787 0.021 Uiso 1 1 calc R U . . .
C31 C 0.50930(13) 0.8288(2) 0.63053(11) 0.0165(4) Uani 1 1 d . . . . .
C32 C 0.37747(14) 0.9148(3) 0.51866(12) 0.0228(4) Uani 1 1 d . . . . .
H32A H 0.415761 0.991893 0.501136 0.027 Uiso 1 1 calc R U . . .
H32B H 0.345588 0.980643 0.546362 0.027 Uiso 1 1 calc R U . . .
C33 C 0.30718(16) 0.8233(3) 0.45177(13) 0.0288(5) Uani 1 1 d . . . . .
H33A H 0.261234 0.903485 0.419102 0.043 Uiso 1 1 calc R U . . .
H33B H 0.275094 0.738358 0.470663 0.043 Uiso 1 1 calc R U . . .
H33C H 0.339454 0.768547 0.422000 0.043 Uiso 1 1 calc R U . . .

loop_
_atom_site_aniso_label
_atom_site_aniso_U_11
_atom_site_aniso_U_22
_atom_site_aniso_U_33
_atom_site_aniso_U_23
_atom_site_aniso_U_13
_atom_site_aniso_U_12
O2 0.0227(7) 0.0155(7) 0.0216(7) 0.0043(6) -0.0045(6) -0.0021(6)
O1 0.0261(8) 0.0161(7) 0.0502(10) 0.0001(7) 0.0151(7) 0.0029(6)
C1 0.0265(10) 0.0188(10) 0.0364(12) 0.0043(8) 0.0203(9) 0.0014(8)
C2 0.0339(12) 0.0235(10) 0.0287(11) 0.0048(8) 0.0207(9) 0.0045(9)
C3 0.0306(11) 0.0187(10) 0.0231(10) 0.0028(8) 0.0099(9) 0.0020(8)
C4 0.0443(13) 0.0228(11) 0.0206(10) 0.0005(8) 0.0136(9) 0.0031(10)
C5 0.0370(12) 0.0228(11) 0.0168(10) -0.0034(8) -0.0002(9) -0.0030(9)
C6 0.0260(11) 0.0209(10) 0.0253(11) 0.0030(8) 0.0032(9) -0.0017(8)
C7 0.0267(11) 0.0248(11) 0.0266(11) -0.0002(9) -0.0033(9) -0.0051(9)
C8 0.0181(10) 0.0306(12) 0.0377(13) 0.0089(10) 0.0059(9) -0.0041(9)
C9 0.0215(10) 0.0233(11) 0.0293(11) 0.0073(9) 0.0066(8) -0.0015(8)
C10 0.0165(9) 0.0274(11) 0.0394(12) 0.0082(9) 0.0113(9) -0.0012(8)
C11 0.0291(11) 0.0304(12) 0.0301(11) 0.0067(9) 0.0175(9) 0.0057(9)
C12 0.0251(10) 0.0213(10) 0.0240(10) 0.0032(8) 0.0098(8) 0.0018(8)
C13 0.0305(11) 0.0244(10) 0.0216(10) 0.0010(8) 0.0143(9) 0.0047(9)
C14 0.0296(11) 0.0245(11) 0.0222(10) -0.0050(8) 0.0071(8) -0.0029(9)
C15 0.0217(10) 0.0193(10) 0.0228(10) 0.0006(8) 0.0067(8) -0.0003(8)
C16 0.0185(9) 0.0148(9) 0.0220(10) 0.0016(7) 0.0018(8) -0.0025(7)
C17 0.0204(10) 0.0153(9) 0.0290(11) 0.0047(8) 0.0074(8) -0.0012(7)
C18 0.0229(10) 0.0167(9) 0.0267(10) 0.0026(8) 0.0105(8) -0.0002(8)
C19 0.0182(9) 0.0161(9) 0.0309(11) 0.0102(8) 0.0100(8) 0.0014(7)
C20 0.0346(11) 0.0147(9) 0.0225(10) 0.0056(7) 0.0155(9) 0.0056(8)
C21 0.0251(10) 0.0149(9) 0.0215(10) 0.0051(7) -0.0002(8) -0.0018(8)
C22 0.0200(10) 0.0177(9) 0.0312(11) 0.0098(8) 0.0078(8) 0.0017(8)
C23 0.0276(11) 0.0151(9) 0.0262(10) 0.0069(8) 0.0140(9) 0.0048(8)
C24 0.0270(10) 0.0129(9) 0.0182(9) 0.0030(7) 0.0037(8) -0.0008(8)
C25 0.0193(9) 0.0149(9) 0.0197(9) 0.0034(7) 0.0048(7) -0.0012(7)
C26 0.0131(8) 0.0140(8) 0.0176(9) 0.0008(7) 0.0067(7) -0.0006(7)
C27 0.0130(8) 0.0189(9) 0.0202(9) 0.0039(7) 0.0064(7) 0.0019(7)
C28 0.0139(9) 0.0244(10) 0.0191(9) -0.0017(8) 0.0042(7) -0.0034(7)
C29 0.0192(9) 0.0173(9) 0.0220(10) -0.0033(7) 0.0094(8) -0.0039(7)
C30 0.0189(9) 0.0137(9) 0.0203(9) 0.0022(7) 0.0074(7) 0.0000(7)
C31 0.0149(8) 0.0169(9) 0.0171(9) 0.0016(7) 0.0054(7) -0.0004(7)
C32 0.0203(10) 0.0196(10) 0.0226(10) 0.0049(8) 0.0013(8) 0.0027(8)
C33 0.0221(10) 0.0297(11) 0.0247(11) 0.0047(9) -0.0026(8) -0.0011(9)

_geom_special_details            
;
 All esds (except the esd in the dihedral angle between two l.s. planes)
 are estimated using the full covariance matrix.  The cell esds are taken
 into account individually in the estimation of esds in distances, angles
 and torsion angles; correlations between esds in cell parameters are only
 used when they are defined by crystal symmetry.  An approximate (isotropic)
 treatment of cell esds is used for estimating esds involving l.s. planes.
;
loop_
_geom_bond_atom_site_label_1
_geom_bond_atom_site_label_2
_geom_bond_distance
_geom_bond_site_symmetry_2
_geom_bond_publ_flag
O2 C31 1.355(2) . ?
O2 C32 1.432(2) . ?
O1 C25 1.213(3) . ?
C1 H1 0.9500 . ?
C1 C2 1.392(3) . ?
C1 C18 1.416(3) . ?
C2 H2 0.9500 . ?
C2 C3 1.419(3) . ?
C3 C4 1.406(3) . ?
C3 C20 1.414(3) . ?
C4 H4 0.9500 . ?
C4 C5 1.396(3) . ?
C5 H5 0.9500 . ?
C5 C6 1.409(3) . ?
C6 C7 1.409(3) . ?
C6 C21 1.415(3) . ?
C7 H7 0.9500 . ?
C7 C8 1.388(4) . ?
C8 H8 0.9500 . ?
C8 C9 1.411(3) . ?
C9 C10 1.399(3) . ?
C9 C22 1.423(3) . ?
C10 H10 0.9500 . ?
C10 C11 1.382(3) . ?
C11 H11 0.9500 . ?
C11 C12 1.414(3) . ?
C12 C13 1.401(3) . ?
C12 C23 1.429(3) . ?
C13 H13 0.9500 . ?
C13 C14 1.387(3) . ?
C14 H14 0.9500 . ?
C14 C15 1.419(3) . ?
C15 C16 1.415(3) . ?
C15 C24 1.414(3) . ?
C16 H16 0.9500 . ?
C16 C17 1.398(3) . ?
C17 C18 1.425(3) . ?
C17 C25 1.517(3) . ?
C18 C19 1.425(3) . ?
C19 C20 1.432(3) . ?
C19 C24 1.437(3) . ?
C20 C21 1.428(3) . ?
C21 C22 1.406(3) . ?
C22 C23 1.410(3) . ?
C23 C24 1.416(3) . ?
C25 C26 1.494(3) . ?
C26 C27 1.391(3) . ?
C26 C31 1.401(3) . ?
C27 H27 0.9500 . ?
C27 C28 1.390(3) . ?
C28 H28 0.9500 . ?
C28 C29 1.391(3) . ?
C29 H29 0.9500 . ?
C29 C30 1.389(3) . ?
C30 H30 0.9500 . ?
C30 C31 1.398(3) . ?
C32 H32A 0.9900 . ?
C32 H32B 0.9900 . ?
C32 C33 1.505(3) . ?
C33 H33A 0.9800 . ?
C33 H33B 0.9800 . ?
C33 H33C 0.9800 . ?

loop_
_geom_angle_atom_site_label_1
_geom_angle_atom_site_label_2
_geom_angle_atom_site_label_3
_geom_angle
_geom_angle_site_symmetry_1
_geom_angle_site_symmetry_3
_geom_angle_publ_flag
C31 O2 C32 119.85(16) . . ?
C2 C1 H1 119.6 . . ?
C2 C1 C18 120.7(2) . . ?
C18 C1 H1 119.6 . . ?
C1 C2 H2 119.4 . . ?
C1 C2 C3 121.27(19) . . ?
C3 C2 H2 119.4 . . ?
C4 C3 C2 121.6(2) . . ?
C4 C3 C20 119.3(2) . . ?
C20 C3 C2 119.0(2) . . ?
C3 C4 H4 119.6 . . ?
C5 C4 C3 120.7(2) . . ?
C5 C4 H4 119.6 . . ?
C4 C5 H5 119.7 . . ?
C4 C5 C6 120.7(2) . . ?
C6 C5 H5 119.7 . . ?
C5 C6 C7 121.4(2) . . ?
C5 C6 C21 119.6(2) . . ?
C7 C6 C21 118.9(2) . . ?
C6 C7 H7 119.6 . . ?
C8 C7 C6 120.8(2) . . ?
C8 C7 H7 119.6 . . ?
C7 C8 H8 119.5 . . ?
C7 C8 C9 121.1(2) . . ?
C9 C8 H8 119.5 . . ?
C8 C9 C22 118.6(2) . . ?
C10 C9 C8 122.3(2) . . ?
C10 C9 C22 119.0(2) . . ?
C9 C10 H10 119.1 . . ?
C11 C10 C9 121.7(2) . . ?
C11 C10 H10 119.1 . . ?
C10 C11 H11 119.6 . . ?
C10 C11 C12 120.8(2) . . ?
C12 C11 H11 119.6 . . ?
C11 C12 C23 118.1(2) . . ?
C13 C12 C11 122.2(2) . . ?
C13 C12 C23 119.7(2) . . ?
C12 C13 H13 119.4 . . ?
C14 C13 C12 121.26(19) . . ?
C14 C13 H13 119.4 . . ?
C13 C14 H14 119.8 . . ?
C13 C14 C15 120.5(2) . . ?
C15 C14 H14 119.8 . . ?
C16 C15 C14 121.14(19) . . ?
C24 C15 C14 118.73(19) . . ?
C24 C15 C16 120.13(19) . . ?
C15 C16 H16 119.7 . . ?
C17 C16 C15 120.62(19) . . ?
C17 C16 H16 119.7 . . ?
C16 C17 C18 120.99(19) . . ?
C16 C17 C25 117.67(18) . . ?
C18 C17 C25 121.31(19) . . ?
C1 C18 C17 122.76(19) . . ?
C1 C18 C19 118.9(2) . . ?
C17 C18 C19 118.23(19) . . ?
C18 C19 C20 120.16(19) . . ?
C18 C19 C24 120.94(19) . . ?
C20 C19 C24 118.90(18) . . ?
C3 C20 C19 119.8(2) . . ?
C3 C20 C21 120.2(2) . . ?
C21 C20 C19 119.98(18) . . ?
C6 C21 C20 119.4(2) . . ?
C22 C21 C6 120.5(2) . . ?
C22 C21 C20 120.14(19) . . ?
C21 C22 C9 120.1(2) . . ?
C21 C22 C23 120.38(19) . . ?
C23 C22 C9 119.5(2) . . ?
C22 C23 C12 120.81(19) . . ?
C22 C23 C24 120.52(19) . . ?
C24 C23 C12 118.7(2) . . ?
C15 C24 C19 118.90(19) . . ?
C15 C24 C23 121.15(19) . . ?
C23 C24 C19 119.95(18) . . ?
O1 C25 C17 121.94(18) . . ?
O1 C25 C26 120.88(18) . . ?
C26 C25 C17 117.01(17) . . ?
C27 C26 C25 120.72(17) . . ?
C27 C26 C31 119.54(17) . . ?
C31 C26 C25 119.64(17) . . ?
C26 C27 H27 119.7 . . ?
C28 C27 C26 120.60(18) . . ?
C28 C27 H27 119.7 . . ?
C27 C28 H28 120.4 . . ?
C27 C28 C29 119.19(18) . . ?
C29 C28 H28 120.4 . . ?
C28 C29 H29 119.3 . . ?
C30 C29 C28 121.39(18) . . ?
C30 C29 H29 119.3 . . ?
C29 C30 H30 120.5 . . ?
C29 C30 C31 118.92(18) . . ?
C31 C30 H30 120.5 . . ?
O2 C31 C26 114.66(17) . . ?
O2 C31 C30 124.91(17) . . ?
C30 C31 C26 120.28(17) . . ?
O2 C32 H32A 110.7 . . ?
O2 C32 H32B 110.7 . . ?
O2 C32 C33 105.27(17) . . ?
H32A C32 H32B 108.8 . . ?
C33 C32 H32A 110.7 . . ?
C33 C32 H32B 110.7 . . ?
C32 C33 H33A 109.5 . . ?
C32 C33 H33B 109.5 . . ?
C32 C33 H33C 109.5 . . ?
H33A C33 H33B 109.5 . . ?
H33A C33 H33C 109.5 . . ?
H33B C33 H33C 109.5 . . ?

loop_
_geom_torsion_atom_site_label_1
_geom_torsion_atom_site_label_2
_geom_torsion_atom_site_label_3
_geom_torsion_atom_site_label_4
_geom_torsion
_geom_torsion_site_symmetry_1
_geom_torsion_site_symmetry_2
_geom_torsion_site_symmetry_3
_geom_torsion_site_symmetry_4
_geom_torsion_publ_flag
O1 C25 C26 C27 -41.7(3) . . . . ?
O1 C25 C26 C31 134.6(2) . . . . ?
C1 C2 C3 C4 -177.9(2) . . . . ?
C1 C2 C3 C20 1.5(3) . . . . ?
C1 C18 C19 C20 2.7(3) . . . . ?
C1 C18 C19 C24 -177.04(18) . . . . ?
C2 C1 C18 C17 -174.5(2) . . . . ?
C2 C1 C18 C19 0.7(3) . . . . ?
C2 C3 C4 C5 178.1(2) . . . . ?
C2 C3 C20 C19 1.9(3) . . . . ?
C2 C3 C20 C21 -178.71(19) . . . . ?
C3 C4 C5 C6 0.0(3) . . . . ?
C3 C20 C21 C6 1.2(3) . . . . ?
C3 C20 C21 C22 -178.59(18) . . . . ?
C4 C3 C20 C19 -178.73(19) . . . . ?
C4 C3 C20 C21 0.6(3) . . . . ?
C4 C5 C6 C7 -179.0(2) . . . . ?
C4 C5 C6 C21 1.8(3) . . . . ?
C5 C6 C7 C8 -178.4(2) . . . . ?
C5 C6 C21 C20 -2.4(3) . . . . ?
C5 C6 C21 C22 177.4(2) . . . . ?
C6 C7 C8 C9 0.6(3) . . . . ?
C6 C21 C22 C9 1.6(3) . . . . ?
C6 C21 C22 C23 -177.24(19) . . . . ?
C7 C6 C21 C20 178.44(19) . . . . ?
C7 C6 C21 C22 -1.8(3) . . . . ?
C7 C8 C9 C10 177.7(2) . . . . ?
C7 C8 C9 C22 -0.9(3) . . . . ?
C8 C9 C10 C11 -177.7(2) . . . . ?
C8 C9 C22 C21 -0.2(3) . . . . ?
C8 C9 C22 C23 178.59(19) . . . . ?
C9 C10 C11 C12 -0.6(3) . . . . ?
C9 C22 C23 C12 -1.2(3) . . . . ?
C9 C22 C23 C24 178.31(19) . . . . ?
C10 C9 C22 C21 -178.80(19) . . . . ?
C10 C9 C22 C23 0.0(3) . . . . ?
C10 C11 C12 C13 179.2(2) . . . . ?
C10 C11 C12 C23 -0.5(3) . . . . ?
C11 C12 C13 C14 178.5(2) . . . . ?
C11 C12 C23 C22 1.4(3) . . . . ?
C11 C12 C23 C24 -178.06(19) . . . . ?
C12 C13 C14 C15 0.3(3) . . . . ?
C12 C23 C24 C15 -1.2(3) . . . . ?
C12 C23 C24 C19 179.42(18) . . . . ?
C13 C12 C23 C22 -178.31(19) . . . . ?
C13 C12 C23 C24 2.2(3) . . . . ?
C13 C14 C15 C16 -178.7(2) . . . . ?
C13 C14 C15 C24 0.8(3) . . . . ?
C14 C15 C16 C17 176.78(19) . . . . ?
C14 C15 C24 C19 179.09(19) . . . . ?
C14 C15 C24 C23 -0.3(3) . . . . ?
C15 C16 C17 C18 4.8(3) . . . . ?
C15 C16 C17 C25 -173.00(18) . . . . ?
C16 C15 C24 C19 -1.4(3) . . . . ?
C16 C15 C24 C23 179.19(19) . . . . ?
C16 C17 C18 C1 172.68(19) . . . . ?
C16 C17 C18 C19 -2.6(3) . . . . ?
C16 C17 C25 O1 122.4(2) . . . . ?
C16 C17 C25 C26 -53.1(2) . . . . ?
C17 C18 C19 C20 178.10(18) . . . . ?
C17 C18 C19 C24 -1.6(3) . . . . ?
C17 C25 C26 C27 133.76(19) . . . . ?
C17 C25 C26 C31 -49.9(2) . . . . ?
C18 C1 C2 C3 -2.8(3) . . . . ?
C18 C17 C25 O1 -55.4(3) . . . . ?
C18 C17 C25 C26 129.2(2) . . . . ?
C18 C19 C20 C3 -4.0(3) . . . . ?
C18 C19 C20 C21 176.65(18) . . . . ?
C18 C19 C24 C15 3.5(3) . . . . ?
C18 C19 C24 C23 -177.01(18) . . . . ?
C19 C20 C21 C6 -179.45(18) . . . . ?
C19 C20 C21 C22 0.8(3) . . . . ?
C20 C3 C4 C5 -1.2(3) . . . . ?
C20 C19 C24 C15 -176.15(18) . . . . ?
C20 C19 C24 C23 3.3(3) . . . . ?
C20 C21 C22 C9 -178.69(18) . . . . ?
C20 C21 C22 C23 2.5(3) . . . . ?
C21 C6 C7 C8 0.7(3) . . . . ?
C21 C22 C23 C12 177.65(19) . . . . ?
C21 C22 C23 C24 -2.9(3) . . . . ?
C22 C9 C10 C11 0.9(3) . . . . ?
C22 C23 C24 C15 179.37(18) . . . . ?
C22 C23 C24 C19 -0.1(3) . . . . ?
C23 C12 C13 C14 -1.8(3) . . . . ?
C24 C15 C16 C17 -2.7(3) . . . . ?
C24 C19 C20 C3 175.73(18) . . . . ?
C24 C19 C20 C21 -3.6(3) . . . . ?
C25 C17 C18 C1 -9.6(3) . . . . ?
C25 C17 C18 C19 175.13(18) . . . . ?
C25 C26 C27 C28 178.53(18) . . . . ?
C25 C26 C31 O2 -4.2(3) . . . . ?
C25 C26 C31 C30 -179.92(17) . . . . ?
C26 C27 C28 C29 0.0(3) . . . . ?
C27 C26 C31 O2 172.13(17) . . . . ?
C27 C26 C31 C30 -3.6(3) . . . . ?
C27 C28 C29 C30 -0.9(3) . . . . ?
C28 C29 C30 C31 -0.4(3) . . . . ?
C29 C30 C31 O2 -172.59(18) . . . . ?
C29 C30 C31 C26 2.7(3) . . . . ?
C31 O2 C32 C33 175.82(18) . . . . ?
C31 C26 C27 C28 2.2(3) . . . . ?
C32 O2 C31 C26 173.92(17) . . . . ?
C32 O2 C31 C30 -10.6(3) . . . . ?

_shelx_res_file                  
;
TITL mo_d8v25343_0m_a.res in P2(1)/n
    mo_d8v25343_0m.res
    created by SHELXL-2018/3 at 14:11:28 on 21-Jul-2025
REM Old TITL mo_d8v25343_0m in P2(1)/n
REM SHELXT solution in P2(1)/n: R1 0.145, Rweak 0.003, Alpha 0.026
REM <I/s> 1.333 for 335 systematic absences, Orientation as input
REM Formula found by SHELXT: C33 O2
CELL 0.71073 15.4084 7.9638 18.8192 90 112.025 90
ZERR 4 0.0009 0.0005 0.0012 0 0.002 0
LATT 1
SYMM 0.5-X,0.5+Y,0.5-Z
SFAC C H O
UNIT 132 80 8

L.S. 4
PLAN  30
SIZE 0.05 0.17 0.17
TEMP -130.15
CONF
BOND
list 4
MORE -1
BOND $H
fmap 2
acta
OMIT -19 0 11
OMIT -18 0 10
OMIT -18 1 13
OMIT -17 4 15
OMIT -17 4 16
OMIT -16 0 20
OMIT -16 1 20
OMIT -15 1 21
OMIT -13 0 3
OMIT -13 0 5
OMIT -13 3 1
OMIT -12 0 2
OMIT -12 2 6
OMIT -12 4 9
OMIT -12 5 8
OMIT -10 0 2
OMIT -10 2 8
OMIT -8 3 5
OMIT -8 3 13
OMIT -8 4 22
OMIT -8 5 1
OMIT -8 6 19
OMIT -7 0 15
OMIT -7 1 5
OMIT -7 1 7
OMIT -7 1 8
OMIT -7 1 15
OMIT -7 2 6
OMIT -7 2 23
OMIT -7 2 24
OMIT -7 3 2
OMIT -7 3 3
OMIT -7 4 20
OMIT -7 4 22
OMIT -6 0 24
OMIT -6 1 7
OMIT -6 2 24
OMIT -6 3 1
OMIT -6 3 2
OMIT -6 3 9
OMIT -6 4 2
OMIT -5 2 1
OMIT -5 2 11
OMIT -5 5 2
OMIT -4 0 2
OMIT -4 0 12
OMIT -3 3 1
OMIT -2 1 9
OMIT -2 2 7
OMIT -2 2 11
OMIT -2 4 6
OMIT -1 0 9
OMIT -1 0 13
OMIT -1 1 1
OMIT -1 1 2
OMIT -1 1 8
OMIT -1 1 10
OMIT -1 1 11
OMIT -1 2 8
OMIT -1 3 7
OMIT -1 3 9
OMIT -1 4 4
OMIT 0 0 2
OMIT 0 0 8
OMIT 0 2 7
OMIT 0 3 6
OMIT 1 3 21
OMIT 2 3 3
OMIT 4 5 8
OMIT 4 7 5
OMIT 5 0 3
OMIT 5 0 13
OMIT 5 1 2
OMIT 5 1 3
OMIT 5 1 4
OMIT 5 2 0
OMIT 5 3 1
OMIT 5 3 9
OMIT 5 3 10
OMIT 5 4 9
OMIT 5 5 6
OMIT 6 0 2
OMIT 6 1 1
OMIT 6 1 2
OMIT 6 1 10
OMIT 7 0 3
OMIT 7 0 5
OMIT 7 1 3
OMIT 7 2 3
OMIT 7 3 1
OMIT 7 7 6
OMIT 8 5 14
OMIT 9 0 3
OMIT 11 1 12
OMIT 11 5 8
OMIT 11 6 8
OMIT 12 1 12
OMIT 12 2 12
OMIT 12 3 10
OMIT 12 6 7
OMIT 13 2 6
REM <olex2.extras>
REM <HklSrc "%.\\mo_d8v25343_0m.hkl">
REM </olex2.extras>

WGHT    0.067000    3.058700
FVAR       0.60594
O2    3    0.434672    0.786171    0.566983    11.00000    0.02271    0.01545 =
         0.02161    0.00433   -0.00451   -0.00206
O1    3    0.564743    0.401764    0.659405    11.00000    0.02607    0.01614 =
         0.05019    0.00006    0.01514    0.00293
C1    1    0.378156    0.371723    0.513213    11.00000    0.02652    0.01877 =
         0.03641    0.00429    0.02035    0.00140
AFIX  43
H1    2    0.441281    0.388086    0.518286    11.00000   -1.20000
AFIX   0
C2    1    0.314056    0.304030    0.445774    11.00000    0.03395    0.02345 =
         0.02872    0.00477    0.02070    0.00453
AFIX  43
H2    2    0.333499    0.279570    0.404591    11.00000   -1.20000
AFIX   0
C3    1    0.220212    0.270834    0.437335    11.00000    0.03064    0.01875 =
         0.02314    0.00282    0.00990    0.00201
C4    1    0.155817    0.197321    0.370351    11.00000    0.04426    0.02278 =
         0.02058    0.00053    0.01356    0.00314
AFIX  43
H4    2    0.174612    0.171996    0.328900    11.00000   -1.20000
AFIX   0
C5    1    0.064556    0.161149    0.364105    11.00000    0.03697    0.02283 =
         0.01683   -0.00339   -0.00019   -0.00300
AFIX  43
H5    2    0.021930    0.111478    0.318463    11.00000   -1.20000
AFIX   0
C6    1    0.035060    0.197570    0.424802    11.00000    0.02602    0.02093 =
         0.02534    0.00297    0.00315   -0.00173
C7    1   -0.056336    0.159571    0.419922    11.00000    0.02665    0.02476 =
         0.02656   -0.00024   -0.00334   -0.00510
AFIX  43
H7    2   -0.098746    0.105738    0.375386    11.00000   -1.20000
AFIX   0
C8    1   -0.085086    0.199900    0.479437    11.00000    0.01811    0.03056 =
         0.03766    0.00892    0.00588   -0.00413
AFIX  43
H8    2   -0.146791    0.172231    0.475246    11.00000   -1.20000
AFIX   0
C9    1   -0.024165    0.281344    0.546087    11.00000    0.02145    0.02329 =
         0.02932    0.00733    0.00655   -0.00146
C10   1   -0.052280    0.328894    0.605786    11.00000    0.01650    0.02739 =
         0.03935    0.00821    0.01130   -0.00121
AFIX  43
H10   2   -0.113770    0.302042    0.602428    11.00000   -1.20000
AFIX   0
C11   1    0.007062    0.413880    0.669488    11.00000    0.02911    0.03038 =
         0.03010    0.00673    0.01748    0.00569
AFIX  43
H11   2   -0.014432    0.445267    0.708776    11.00000   -1.20000
AFIX   0
C12   1    0.099410    0.454735    0.676937    11.00000    0.02510    0.02130 =
         0.02395    0.00318    0.00982    0.00182
C13   1    0.160852    0.542632    0.740311    11.00000    0.03054    0.02443 =
         0.02161    0.00099    0.01431    0.00471
AFIX  43
H13   2    0.139794    0.578735    0.779225    11.00000   -1.20000
AFIX   0
C14   1    0.251856    0.577969    0.747337    11.00000    0.02964    0.02450 =
         0.02222   -0.00497    0.00714   -0.00294
AFIX  43
H14   2    0.292370    0.637321    0.790951    11.00000   -1.20000
AFIX   0
C15   1    0.284859    0.526067    0.689818    11.00000    0.02171    0.01934 =
         0.02275    0.00056    0.00670   -0.00035
C16   1    0.378084    0.558211    0.696868    11.00000    0.01851    0.01478 =
         0.02201    0.00164    0.00179   -0.00249
AFIX  43
H16   2    0.418544    0.620509    0.739460    11.00000   -1.20000
AFIX   0
C17   1    0.411166    0.499150    0.641750    11.00000    0.02041    0.01532 =
         0.02900    0.00468    0.00736   -0.00124
C18   1    0.350321    0.416479    0.574354    11.00000    0.02293    0.01667 =
         0.02666    0.00256    0.01050   -0.00019
C19   1    0.255596    0.389228    0.566060    11.00000    0.01815    0.01607 =
         0.03090    0.01023    0.01004    0.00138
C20   1    0.191225    0.311251    0.498231    11.00000    0.03460    0.01470 =
         0.02248    0.00559    0.01551    0.00565
C21   1    0.097756    0.276024    0.491893    11.00000    0.02512    0.01492 =
         0.02151    0.00512   -0.00015   -0.00181
C22   1    0.068407    0.319641    0.551758    11.00000    0.01996    0.01767 =
         0.03115    0.00982    0.00785    0.00171
C23   1    0.129685    0.404312    0.617102    11.00000    0.02757    0.01513 =
         0.02620    0.00688    0.01401    0.00476
C24   1    0.222872    0.439781    0.624955    11.00000    0.02696    0.01286 =
         0.01816    0.00297    0.00366   -0.00085
C25   1    0.514627    0.520475    0.657679    11.00000    0.01929    0.01486 =
         0.01972    0.00336    0.00476   -0.00124
C26   1    0.554290    0.693184    0.677250    11.00000    0.01307    0.01402 =
         0.01758    0.00084    0.00669   -0.00058
C27   1    0.638226    0.719517    0.738761    11.00000    0.01302    0.01889 =
         0.02016    0.00385    0.00637    0.00192
AFIX  43
H27   2    0.670002    0.627106    0.769429    11.00000   -1.20000
AFIX   0
C28   1    0.676055    0.879818    0.755781    11.00000    0.01390    0.02437 =
         0.01909   -0.00171    0.00419   -0.00339
AFIX  43
H28   2    0.733413    0.897405    0.797838    11.00000   -1.20000
AFIX   0
C29   1    0.628918    1.014132    0.710496    11.00000    0.01920    0.01732 =
         0.02201   -0.00326    0.00937   -0.00386
AFIX  43
H29   2    0.654188    1.124017    0.722508    11.00000   -1.20000
AFIX   0
C30   1    0.545662    0.991015    0.648068    11.00000    0.01893    0.01375 =
         0.02031    0.00219    0.00738    0.00004
AFIX  43
H30   2    0.513953    1.083959    0.617787    11.00000   -1.20000
AFIX   0
C31   1    0.509303    0.828779    0.630530    11.00000    0.01493    0.01691 =
         0.01710    0.00156    0.00544   -0.00035
C32   1    0.377466    0.914781    0.518665    11.00000    0.02028    0.01959 =
         0.02255    0.00491    0.00131    0.00265
AFIX  23
H32A  2    0.415761    0.991893    0.501136    11.00000   -1.20000
H32B  2    0.345588    0.980643    0.546362    11.00000   -1.20000
AFIX   0
C33   1    0.307181    0.823314    0.451772    11.00000    0.02212    0.02967 =
         0.02472    0.00472   -0.00261   -0.00106
AFIX 137
H33A  2    0.261234    0.903485    0.419102    11.00000   -1.50000
H33B  2    0.275094    0.738358    0.470663    11.00000   -1.50000
H33C  2    0.339454    0.768547    0.422000    11.00000   -1.50000
AFIX   0
HKLF 4


REM  mo_d8v25343_0m_a.res in P2(1)/n
REM wR2 = 0.1789, GooF = S = 1.053, Restrained GooF = 1.053 for all data
REM R1 = 0.0698 for 4075 Fo > 4sig(Fo) and 0.0812 for all 4832 data
REM 317 parameters refined using 0 restraints

END

WGHT      0.0670      3.0414

REM Highest difference peak  0.779,  deepest hole -0.303,  1-sigma level  0.068
Q1    1   0.3552  0.4873  0.6417  11.00000  0.05    0.78
Q2    1   0.2153  0.5261  0.7024  11.00000  0.05    0.73
Q3    1   0.3168  0.3402  0.4979  11.00000  0.05    0.73
Q4    1   0.3062  0.5873  0.7368  11.00000  0.05    0.66
Q5    1   0.1314  0.2211  0.4120  11.00000  0.05    0.66
Q6    1   0.4244  0.4535  0.6024  11.00000  0.05    0.65
Q7    1  -0.0159  0.2373  0.4759  11.00000  0.05    0.63
Q8    1   0.0348  0.3926  0.6288  11.00000  0.05    0.62
Q9    1   0.0569  0.4688  0.6965  11.00000  0.05    0.58
Q10   1   0.0991  0.3825  0.5801  11.00000  0.05    0.47
Q11   1  -0.0787  0.2636  0.5132  11.00000  0.05    0.46
Q12   1   0.1391  0.2930  0.4896  11.00000  0.05    0.45
Q13   1   0.0838  0.3080  0.5202  11.00000  0.05    0.42
Q14   1  -0.0225  0.1730  0.4033  11.00000  0.05    0.42
Q15   1   0.1771  0.4273  0.6234  11.00000  0.05    0.40
Q16   1   0.2755  0.4396  0.6080  11.00000  0.05    0.39
Q17   1   0.2768  0.2544  0.4134  11.00000  0.05    0.38
Q18   1   0.6024  0.7001  0.6972  11.00000  0.05    0.38
Q19   1   0.2528  0.3453  0.5195  11.00000  0.05    0.35
Q20   1   0.2143  0.2089  0.3827  11.00000  0.05    0.35
Q21   1   0.0170  0.1617  0.3706  11.00000  0.05    0.35
Q22   1   0.2995  0.3814  0.5710  11.00000  0.05    0.32
Q23   1  -0.0572  0.3330  0.5649  11.00000  0.05    0.30
Q24   1   0.4100  0.3875  0.5562  11.00000  0.05    0.28
Q25   1   0.2599  0.4396  0.6650  11.00000  0.05    0.28
Q26   1   0.2438  0.5133  0.6403  11.00000  0.05    0.28
Q27   1   0.6570  0.8005  0.7369  11.00000  0.05    0.26
Q28   1   0.0804  0.2059  0.4739  11.00000  0.05    0.26
Q29   1   0.5780  1.0012  0.6944  11.00000  0.05    0.25
Q30   1   0.2010  0.3064  0.4716  11.00000  0.05    0.24
;
_shelx_res_checksum              79548
_olex2_submission_special_instructions 'No special instructions were received'
